# Supplementary material for: Evaluating de Novo Assembly and Binning Strategies for Time Series Drinking Water Metagenomes
Source: Microbiol Spectr. 2021 Nov 3;9(3):e01434-21. doi: 10.1128/Spectrum.01434-21 (PMC8567270; doi:10.1128/Spectrum.01434-21)
Supplement: SUPPLEMENTAL FILE 2 — Supplemental material. Download SPECTRUM01434-21_Supp_2_seq4.xlsx, XLSX file, 0.1 MB [file spectrum01434-21_supp_2_seq4.xlsx]

## Sheet: TableS1
Table S1: Summary statistics of sample information including sampling logistics (i.e., sample identification, date of sampling, duration of flusing, sampling, and filtering, etc.), measured physiochemical data and flow cytometric measurements.
Column1	Sample Id	Run	Date	Season	Flush duration (min)	Flush flow rate (L/min)	Flushed volume (L)	Collection duration (min)	Collection flow rate (L/min)	Volume collected (ml)	Filtering duration (min)	Volume filtered (ml)	Temperature (°C, M ± SD)	pH (M ± SD)	Conductivity (μS/m, M ± SD)	Dissolved oxygen (mg/l, M ± SD)	Total chlorine (mg/l, M ± SD)	Phosphate (mg/l,M ± SD)	Ammonium (μM, M ± SD)	Nitrate (μM, M ± SD)	Nitrite (μM, M ± SD)	Total cell counts (TCC, cells/ml, M ± SD)	Intact cell counts (ICC, cells/ml, M ± SD)	Total cell counts per 1,500 ml sample (TCC, cells/ml, M ± SD)	Intact cell counts per 1,500 ml sample (ICC, cells/ml, M ± SD)
	BW003	Run001	2019-03-01	Spring	31	3	93	7	2.8	1500	8	1500	22.55 ± 0.07	9.11 ± 0.01	247.6 ± 0.71	17.24 ± 0.11	1.43 ± 0.01	0.04 ± 0	29.65 ± 0.29	5.91 ± 0.93	0.17 ± 0	14561 ± 624	5240 ± 1	21841500	7860000
	BW015	Run005	2019-03-15	Spring	30	3	90	10	2.9	1500	7	1500	22.85 ± 0.21	9.24 ± 0.01	252.05 ± 2.19	17.12 ± 0.12	1.44 ± 0	0.04 ± 0	16.15 ± 0.29	9.68 ± 1.61	0.11 ± 0	22060 ± 424	8780 ± 257	33090000	13170000
	BW030	Run010	2019-04-02	Spring	31	3	93	5	2.8	1500	10	1500	18.9 ± 0.28	9.29 ± 0.01	249.95 ± 1.63	17.42 ± 0.24	1.71 ± 0.01	0.02 ± 0.01	29.36 ± 0	10.75 ± 0.93	0.13 ± 0	29760 ± 450	15758 ± 225	44640000	23637000
	BW045	Run015	2019-04-19	Spring	32	3	96	4	2.8	1500	10	1500	22.8 ± 0	9.3 ± 0.05	256.45 ± 4.03	15.54 ± 0.23	1.22 ± 0.01	0.04 ± 0.01	28.58 ± 1.22	9.14 ± 1.86	0.21 ± 0.01	32134 ± 1445	15300 ± 24	48201000	22950000
	BW060	Run020	2019-05-07	Spring	42	3.1	130.2	4	2.9	1500	16	1500	22.85 ± 0.07	9.3 ± 0.02	259.05 ± 0.07	15.31 ± 0.2	0.93 ± 0.01	0.04 ± 0.02	26.62 ± 0.68	7.53 ± 0.93	0.49 ± 0.03	42103 ± 894	19495 ± 272	63154500	29242500
	BW075	Run025	2019-05-24	Spring	32	3	96	5	2.8	1500	9	1500	21.4 ± 0	9.6 ± 0	259.85 ± 0.49	15.91 ± 0.25	1.42 ± 0.02	0.03 ± 0	29.36 ± 0.59	9.14 ± 0.93	0.24 ± 0.02	35191 ± 1436	10698 ± 476	52786500	16047000
	BW090	Run030	2019-06-11	Summer	31	3	93	6	2.9	1500	7	1500	22.9 ± 0	9.5 ± 0.05	270.9 ± 4.24	14.97 ± 0.25	1.37 ± 0	0.02 ± 0	29.95 ± 0	15.59 ± 4.06	0.32 ± 0.01	39825 ± 1957	13719 ± 287	59737500	20578500
	BW105	Run035	2019-06-28	Summer	34	2.9	98.6	4	2.7	1500	18	1500	22.25 ± 0.07	9.57 ± 0.08	261.6 ± 2.4	14.58 ± 0.01	1.38 ± 0	0.03 ± 0	28.77 ± 0.59	14.51 ± 0	0.64 ± 0.01	34796 ± 1008	10935 ± 221	52194000	16402500
	BW120	Run040	2019-07-16	Summer	37	3.2	118.4	3	3.2	1500	5	1500	22 ± 0.42	9.43 ± 0.01	235.55 ± 1.91	13.2 ± 0.21	1.71 ± 0.02	0.02 ± 0.01	31.32 ± 0.9	15.59 ± 0.93	0.62 ± 0.01	28867 ± 1327	7600 ± 177	43300500	11400000
	BW135	Run045	2019-08-02	Summer	35	3.3	115.5	4	0.3	1500	6	1500	22.7 ± 0	9.59 ± 0.01	240.55 ± 10.54	12.95 ± 0.35	1.94 ± 0.02	0.02 ± 0.02	30.14 ± 3.23	14.51 ± 1.61	0.57 ± 0	24079 ± 229	4201 ± 173	36118500	6301500
	BW150	Run050	2019-08-20	Summer	36	3.2	115.2	4	3	1500	7	1500	22.7 ± 0.14	9.58 ± 0.03	214.9 ± 0.42	12.52 ± 0.27	1.7 ± 0.03	0.03 ± 0.01	29.95 ± 0.59	10.21 ± 2.46	0.55 ± 0.01	37719 ± 977	7267 ± 270	56578500	10900500
	BW165	Run055	2019-09-06	Fall	33	3.2	105.6	4	3.1	1500	6	1500	22.35 ± 0.07	9.65 ± 0.01	212.05 ± 1.2	13.63 ± 0.01	1.67 ± 0.02	0.04 ± 0.01	29.55 ± 0.9	10.75 ± 0.93	0.51 ± 0.01	57207 ± 875	11772 ± 468	85810500	17658000
Average	-	-	-	-	33.6667	3.075	103.708	5	2.68333	1500	9.08333	1500	-	-	-	-	-	-	-	-	-	-	-	49787750	16345625
Standard deviation	-	-	-	-	3.42008	0.121543	13.0356	1.90693	0.763763	0	4.03301	0	-	-	-	-	-	-	-	-	-	-	-	1.63872e+07	6.87503e+06
Minimum	-	-	-	-	30	2.9	90	3	0.3	1500	5	1500	-	-	-	-	-	-	-	-	-	-	-	21841500	6301500
Maximum	-	-	-	-	42	3.3	130.2	10	3.2	1500	18	1500	-	-	-	-	-	-	-	-	-	-	-	85810500	29242500
Abbreviations: BW, bulk water; min, minute; L, liter; ml, milliliter; L/min, liter per minute; C°, degree Celsius; μS/m, microsiemens per meter; μM, micromolar; M, mean; SD, standard deviation.

## Sheet: TableS2
Table S2: Thirty-two assembly/binning approaches that were used to reconstruct draft and curated metagenome-assembled genomes (MAGs).
Assembler	Assembly strategy	Assembler/Assembly strategy*	Samples used for assembly combinations	Binning algorithm	Assembly/binning approach**
metaSPAdes	Co-assembly	metaSPAdes + co-assembly	BW003 + BW015 + BW030 + BW045 + BW060 + BW075 + BW090 + BW105 + BW120 + BW135 + BW150 + BW165 + C01 + C02 + C03	CONCOCT	metaSPAdes co-assembly + CONCOCT
metaSPAdes	Co-assembly	metaSPAdes + co-assembly	BW003 + BW015 + BW030 + BW045 + BW060 + BW075 + BW090 + BW105 + BW120 + BW135 + BW150 + BW165 + C01 + C02 + C03	DAS Tool	metaSPAdes co-assembly + DAS Tool
metaSPAdes	Co-assembly	metaSPAdes + co-assembly	BW003 + BW015 + BW030 + BW045 + BW060 + BW075 + BW090 + BW105 + BW120 + BW135 + BW150 + BW165 + C01 + C02 + C03	MaxBin	metaSPAdes co-assembly + MaxBin
metaSPAdes	Co-assembly	metaSPAdes + co-assembly	BW003 + BW015 + BW030 + BW045 + BW060 + BW075 + BW090 + BW105 + BW120 + BW135 + BW150 + BW165 + C01 + C02 + C03	MetaBAT	metaSPAdes co-assembly + MetaBAT
metaSPAdes	Individual assembly	metaSPAdes + individual assembly	BW003, BW015, BW030, BW045, BW060, BW075, BW090, BW105, BW120, BW135, BW150, BW165, C01, C02, C03	CONCOCT	metaSPAdes individual assembly + CONCOCT
metaSPAdes	Individual assembly	metaSPAdes + individual assembly	BW003, BW015, BW030, BW045, BW060, BW075, BW090, BW105, BW120, BW135, BW150, BW165, C01, C02, C03	DAS Tool	metaSPAdes individual assembly + DAS Tool
metaSPAdes	Individual assembly	metaSPAdes + individual assembly	BW003, BW015, BW030, BW045, BW060, BW075, BW090, BW105, BW120, BW135, BW150, BW165, C01, C02, C03	MaxBin	metaSPAdes individual assembly + MaxBin
metaSPAdes	Individual assembly	metaSPAdes + individual assembly	BW003, BW015, BW030, BW045, BW060, BW075, BW090, BW105, BW120, BW135, BW150, BW165, C01, C02, C03	MetaBAT	metaSPAdes individual assembly + MetaBAT
metaSPAdes	MASH distance-based assembly	metaSPAdes + MASH distance-based assembly	BW003 + BW015 + BW030 + BW045 + BW060	CONCOCT	metaSPAdes MASH distance-based assembly + CONCOCT
			BW075 + BW090 + BW105
			BW120 + BW135 + BW150 + BW165
			C01 + C02 + C03
metaSPAdes	MASH distance-based assembly	metaSPAdes + MASH distance-based assembly	BW003 + BW015 + BW030 + BW045 + BW060	DAS Tool	metaSPAdes MASH distance-based assembly + DAS Tool
			BW075 + BW090 + BW105
			BW120 + BW135 + BW150 + BW165
			C01 + C02 + C03
metaSPAdes	MASH distance-based assembly	metaSPAdes + MASH distance-based assembly	BW003 + BW015 + BW030 + BW045 + BW060	MaxBin	metaSPAdes MASH distance-based assembly + MaxBin
			BW075 + BW090 + BW105
			BW120 + BW135 + BW150 + BW165
			C01 + C02 + C03
metaSPAdes	MASH distance-based assembly	metaSPAdes + MASH distance-based assembly	BW003 + BW015 + BW030 + BW045 + BW060	MetaBAT	metaSPAdes MASH distance-based assembly + MetaBAT
			BW075 + BW090 + BW105
			BW120 + BW135 + BW150 + BW165
			C01 + C02 + C03
metaSPAdes	Time-discrete assembly	metaSPAdes + time-discrete assembly	BW003 + BW015	CONCOCT	metaSPAdes time-discrete assembly + CONCOCT
			BW015 + BW030
			BW030 + BW045
			BW045 + BW060
			BW060 + BW075
			BW075 + BW090
			BW090 + BW105
			BW105 + BW120
			BW120 + BW135
			BW135 + BW150
			BW150 + BW165
			C01 + C02 + C03
metaSPAdes	Time-discrete assembly	metaSPAdes + time-discrete assembly	BW003 + BW015	DAS Tool	metaSPAdes time-discrete assembly + DAS Tool
			BW015 + BW030
			BW030 + BW045
			BW045 + BW060
			BW060 + BW075
			BW075 + BW090
			BW090 + BW105
			BW105 + BW120
			BW120 + BW135
			BW135 + BW150
			BW150 + BW165
			C01 + C02 + C03
metaSPAdes	Time-discrete assembly	metaSPAdes + time-discrete assembly	BW003 + BW015	MaxBin	metaSPAdes time-discrete assembly + MaxBin
			BW015 + BW030
			BW030 + BW045
			BW045 + BW060
			BW060 + BW075
			BW075 + BW090
			BW090 + BW105
			BW105 + BW120
			BW120 + BW135
			BW135 + BW150
			BW150 + BW165
			C01 + C02 + C03
metaSPAdes	Time-discrete assembly	metaSPAdes + time-discrete assembly	BW003 + BW015	MetaBAT	metaSPAdes time-discrete assembly + MetaBAT
			BW015 + BW030
			BW030 + BW045
			BW045 + BW060
			BW060 + BW075
			BW075 + BW090
			BW090 + BW105
			BW105 + BW120
			BW120 + BW135
			BW135 + BW150
			BW150 + BW165
			C01 + C02 + C03
MEGAHIT	Co-assembly	MEGAHIT + co-assembly	BW003 + BW015 + BW030 + BW045 + BW060 + BW075 + BW090 + BW105 + BW120 + BW135 + BW150 + BW165 + C01 + C02 + C03	CONCOCT	MEGAHIT co-assembly + CONCOCT
MEGAHIT	Co-assembly	MEGAHIT + co-assembly	BW003 + BW015 + BW030 + BW045 + BW060 + BW075 + BW090 + BW105 + BW120 + BW135 + BW150 + BW165 + C01 + C02 + C03	DAS Tool	MEGAHIT co-assembly + DAS Tool
MEGAHIT	Co-assembly	MEGAHIT + co-assembly	BW003 + BW015 + BW030 + BW045 + BW060 + BW075 + BW090 + BW105 + BW120 + BW135 + BW150 + BW165 + C01 + C02 + C03	MaxBin	MEGAHIT co-assembly + MaxBin
MEGAHIT	Co-assembly	MEGAHIT + co-assembly	BW003 + BW015 + BW030 + BW045 + BW060 + BW075 + BW090 + BW105 + BW120 + BW135 + BW150 + BW165 + C01 + C02 + C03	MetaBAT	MEGAHIT co-assembly + MetaBAT
MEGAHIT	Individual assembly	MEGAHIT + individual assembly	BW003, BW015, BW030, BW045, BW060, BW075, BW090, BW105, BW120, BW135, BW150, BW165, C01, C02, C03	CONCOCT	MEGAHIT individual assembly + CONCOCT
MEGAHIT	Individual assembly	MEGAHIT + Individual assembly	BW003, BW015, BW030, BW045, BW060, BW075, BW090, BW105, BW120, BW135, BW150, BW165, C01, C02, C03	DAS Tool	MEGAHIT individual assembly + DAS Tool
MEGAHIT	Individual assembly	MEGAHIT + Individual assembly	BW003, BW015, BW030, BW045, BW060, BW075, BW090, BW105, BW120, BW135, BW150, BW165, C01, C02, C03	MaxBin	MEGAHIT individual assembly + MaxBin
MEGAHIT	Individual assembly	MEGAHIT + Individual assembly	BW003, BW015, BW030, BW045, BW060, BW075, BW090, BW105, BW120, BW135, BW150, BW165, C01, C02, C03	MetaBAT	MEGAHIT individual assembly + MetaBAT
MEGAHIT	MASH distance-based assembly	MEGAHIT + MASH distance-based assembly	BW003 + BW015 + BW030 + BW045 + BW060	CONCOCT	MEGAHIT MASH distance-based assembly + CONCOCT
			BW075 + BW090 + BW105
			BW120 + BW135 + BW150 + BW165
			C01 + C02 + C03
MEGAHIT	MASH distance-based assembly	MEGAHIT + MASH distance-based assembly	BW003 + BW015 + BW030 + BW045 + BW060	DAS Tool	MEGAHIT MASH distance-based assembly + DAS Tool
			BW075 + BW090 + BW105
			BW120 + BW135 + BW150 + BW165
			C01 + C02 + C03
MEGAHIT	MASH distance-based assembly	MEGAHIT + MASH distance-based assembly	BW003 + BW015 + BW030 + BW045 + BW060	MaxBin	MEGAHIT MASH distance-based assembly + MaxBin
			BW075 + BW090 + BW105
			BW120 + BW135 + BW150 + BW165
			C01 + C02 + C03
MEGAHIT	MASH distance-based assembly	MEGAHIT + MASH distance-based assembly	BW003 + BW015 + BW030 + BW045 + BW060	MetaBAT	MEGAHIT MASH distance-based assembly + MetaBAT
			BW075 + BW090 + BW105
			BW120 + BW135 + BW150 + BW165
			C01 + C02 + C03
MEGAHIT	Time-discrete assembly	MEGAHIT + time-discrete assembly	BW003 + BW015	CONCOCT	MEGAHIT time-discrete assembly + CONCOCT
			BW015 + BW030
			BW030 + BW045
			BW045 + BW060
			BW060 + BW075
			BW075 + BW090
			BW090 + BW105
			BW105 + BW120
			BW120 + BW135
			BW135 + BW150
			BW150 + BW165
			C01 + C02 + C03
MEGAHIT	Time-discrete assembly	MEGAHIT + time-discrete assembly	BW003 + BW015	DAS Tool	MEGAHIT time-discrete assembly + DAS Tool
			BW015 + BW030
			BW030 + BW045
			BW045 + BW060
			BW060 + BW075
			BW075 + BW090
			BW090 + BW105
			BW105 + BW120
			BW120 + BW135
			BW135 + BW150
			BW150 + BW165
			C01 + C02 + C03
MEGAHIT	Time-discrete assembly	MEGAHIT + time-discrete assembly	BW003 + BW015	MaxBin	MEGAHIT time-discrete assembly + MaxBin
			BW015 + BW030
			BW030 + BW045
			BW045 + BW060
			BW060 + BW075
			BW075 + BW090
			BW090 + BW105
			BW105 + BW120
			BW120 + BW135
			BW135 + BW150
			BW150 + BW165
			C01 + C02 + C03
MEGAHIT	Time-discrete assembly	MEGAHIT + time-discrete assembly	BW003 + BW015	MetaBAT	MEGAHIT time-discrete assembly + MetaBAT
			BW015 + BW030
			BW030 + BW045
			BW045 + BW060
			BW060 + BW075
			BW075 + BW090
			BW090 + BW105
			BW105 + BW120
			BW120 + BW135
			BW135 + BW150
			BW150 + BW165
			C01 + C02 + C03
Abbreviations: BW, bulk water; C, control
* 8 assembler/assembly strategy combinations
** 32 assembly/binning approach combinations

## Sheet: TableS3
Table S3: Summary statistics of molecular data associated with 15 samples, including DNA concentrations, 16S rRNA copy number, and raw and processed metagenomic reads.
Column1	Sample Id	Run	Date	Season	DNA concentration (ng/μl)	Total DNA yield (ng)	16S rRNA copy number (copies/μl)	Raw reads	Processed reads
	BW003	Run001	2019-03-01	Spring	0.213 ± 0.004	10.65 ± 0.20	128,000 ± 5,000	84356474	83552186
	BW015	Run005	2019-03-15	Spring	0.106 ± 0.006	5.3 ± 0.30	66,600 ± 2,780	86467570	85682218
	BW030	Run010	2019-04-02	Spring	0.438 ± 0.006	21.9 ± 0.30	298,000 ± 7,310	88999932	88233088
	BW045	Run015	2019-04-19	Spring	0.681 ± 0.004	34.05 ± 0.20	738,000 ± 29,600	90579454	89682764
	BW060	Run020	2019-05-07	Spring	0.631 ± 0.018	31.55 ± 0.90	449,000 ± 9,680	82626240	81668668
	BW075	Run025	2019-05-24	Spring	0.601 ± 0.004	30.05 ± 0.20	412,000 ± 10,400	92623082	91078708
	BW090	Run030	2019-06-11	Summer	0.663 ± 0.013	33.15 ± 0.70	624,000 ± 61,500	94145128	93080238
	BW105	Run035	2019-06-28	Summer	0.537 ± 0.007	26.85 ± 0.40	399,000 ± 16,300	89737274	88528700
	BW120	Run040	2019-07-16	Summer	0.385 ± 0.004	19.25 ± 0.20	415,000 ± 14,000	92590298	91829960
	BW135	Run045	2019-08-02	Summer	0.247 ± 0.007	12.35 ± 0.40	220,000 ± 39,00	83414400	82689950
	BW150	Run050	2019-08-20	Summer	0.597 ± 0.001	29.85 ± 0.10	378,000 ± 18,100	81370492	80512928
	BW165	Run055	2019-09-06	Fall	0.427 ± 0.007	21.35 ± 0.40	383,000 ± 30,600	85111280	84409880
	C01				< 0.20	-	48 ± 14	143134	141738
	C02				< 0.20	-	48 ± 28	386986	383064
	C03				< 0.20	-	43 ± 24	281530	279324
Sum*	-	-	-	-	-	-	-	1052021624	1040949288
Average*	-	-	-	-	-	-	-	8.76685e+07	86745774
Standard deviation*	-	-	-	-	-	-	-	4.342e+06	4.22791e+06
Minimum*	-	-	-	-	-	-	-	81370492	80512928
Maximum*	-	-	-	-	-	-	-	94145128	93080238
*Overall summary statistics were calculated using only samples
Abbreviations: BW, bulk water; C, control

## Sheet: TableS4
Table S4: Summary statistics for Nonpareil analysis.
Column1	Sample Id	Run	Read	Redundant fraction (κ)	Coverage (C)	Actual sequencing efford (R)	Required sequencing effort (R*)	Diversity (H)
	BW003	Run001	R1 sequence reads	0.90031	0.91	6.1928e+09	1.49703e+10	19
	BW015	Run005	R1 sequence reads	0.9291	0.93	6.31701e+09	1.01134e+10	18.66
	BW030	Run010	R1 sequence reads	0.90871	0.92	6.54085e+09	1.24691e+10	18.82
	BW045	Run015	R1 sequence reads	0.91084	0.92	6.63391e+09	1.12766e+10	18.06
	BW060	Run020	R1 sequence reads	0.89895	0.91	6.04618e+09	1.60785e+10	18.04
	BW075	Run025	R1 sequence reads	0.85683	0.87	6.74857e+09	4.26856e+10	18.95
	BW090	Run030	R1 sequence reads	0.87811	0.89	6.88497e+09	2.39455e+10	18.96
	BW105	Run035	R1 sequence reads	0.83595	0.85	6.53236e+09	4.6375e+10	19.34
	BW120	Run040	R1 sequence reads	0.84599	0.86	6.79561e+09	3.42106e+10	19.62
	BW135	Run045	R1 sequence reads	0.82249	0.84	6.12881e+09	3.8721e+10	19.91
	BW150	Run050	R1 sequence reads	0.8532	0.86	5.95046e+09	3.16118e+10	19.16
	BW165	Run055	R1 sequence reads	0.89687	0.91	6.26609e+09	2.28625e+10	18.5
	BW003	Run001	R2 sequence reads	0.90039	0.91	6.19209e+09	1.44262e+10	19.05
	BW015	Run005	R2 sequence reads	0.93173	0.94	6.31628e+09	9.94723e+09	18.59
	BW030	Run010	R2 sequence reads	0.91419	0.92	6.5401e+09	1.21025e+10	18.81
	BW045	Run015	R2 sequence reads	0.91142	0.92	6.63288e+09	1.15886e+10	18.07
	BW060	Run020	R2 sequence reads	0.90162	0.91	6.04487e+09	1.59625e+10	18.01
	BW075	Run025	R2 sequence reads	0.85606	0.87	6.74574e+09	4.59618e+10	19
	BW090	Run030	R2 sequence reads	0.87605	0.89	6.88357e+09	2.55425e+10	18.99
	BW105	Run035	R2 sequence reads	0.83808	0.85	6.5305e+09	4.71696e+10	19.39
	BW120	Run040	R2 sequence reads	0.85401	0.87	6.79497e+09	3.17705e+10	19.58
	BW135	Run045	R2 sequence reads	0.82186	0.84	6.12815e+09	3.79876e+10	19.9
	BW150	Run050	R2 sequence reads	0.86921	0.88	5.94978e+09	2.64049e+10	19.1
	BW165	Run055	R2 sequence reads	0.89477	0.9	6.26554e+09	2.52964e+10	18.54
Average	-	-	-	-	0.890417	6.41925e+09	2.5395e+10	18.9187
Standard deviation	-	-	-	-	0.0302855	3.04763e+08	1.27682e+10	0.55067
Minimum	-	-	-	-	0.84	5.94978e+09	9.94723e+09	18.01
Maximum	-	-	-	-	0.94	6.88497e+09	4.71696e+10	19.91
Abbreviations: BW, bulk water; C, control

## Sheet: TableS5
Table S5: Summary statistics of assembly characteristics associated with 8 assembly combinations including total number unfiltered contigs, total number contigs > 1kbp and < 1kbp, total number redundant contigs, total number filtered contigs, average contig length, N50, L50, N75, L75, GC content, CDS, coding density, HSP, e-value, bitscore, and mapping rate.
Column1	Assembler	Assembly strategy	Number of assemblies	Runtime (hr)	Memory (Mb)	Threads	Unfiltered contigs (count)	Contigs < 1kbp (count)	Proportion contigs < 1kbp of unfiltered contigs	Contigs > 1kbp (count)	Proportion contigs > 1kbp of unfiltered contigs	Redundant contigs (count)	Proportion redundant contigs of contigs > 1kbp	Kept contigs (count)	Total length (Mbp)	Largest contig (kbp)	Number contigs (count)	Average contig length (kbp)	N50 (kbp)	L50 (Mbp)	N75 (kbp)	L75 (Mbp)	GC (%)	CDS (count)	Coding density	HSP (count)	e-value (M ± SD)	Bitscore (M ± SD)	Mapping rate (%, M ± SD)
	metaSPAdes	Co-assembly	1	100.08	500	24	11019778	10574434	95.9587	445344	4.04132	0	0	445344	1488	1003.75	445344	3.34	5.32	0.04	1.93	0.17	55.72	1575171	0.78	1142302	3.39e-06 ± 4.11e-05	381.26 ± 306.05	90.61 ± 3.28
	metaSPAdes	Individual assembly	15	107.59*	350	16	19257216	18384047	95.4658	873169	4.53424	283198	32.4334	589971	2037.97	1328.31	589971	3.45	5.67	0.05	2.03	0.22	58.33	2189253	0.79	1662763	2.9e-06 ± 3.76e-05	397.73 ± 312.86	85.47 ± 4.45
	metaSPAdes	MASH distance-based assembly	4	28.08*	350	16	9959586	9581281	96.2016	378305	3.7984	35983	9.51164	342322	1147.06	831.2	342322	3.35	5.65	0.03	1.91	0.13	56.33	1785626	0.79	1328877	3.09e-06 ± 3.9e-05	389.57 ± 309.18	86.91 ± 3.39
	metaSPAdes	Time-discrete assembly	11	195.46*	350	16	30032807	28800781	95.8977	1232026	4.10227	422510	34.2939	809516	2940.15	906.47	809516	3.63	6.77	0.07	2.13	0.28	57.55	3130201	0.8	2371505	2.9e-06 ± 3.79e-05	397.38 ± 311.41	88.45 ± 3.64
	MEGAHIT	Co-assembly	1	15.1	120	16	41450031	41099955	99.1554	350076	0.844574	0	0	350076	1069.68	382.47	350076	3.06	4.4	0.04	1.8	0.14	55.38	1156954	0.77	826139	3.6e-06 ± 4.23e-05	357.13 ± 286.81	86.78 ± 4.58
	MEGAHIT	Individual assembly	15	20.84*	120	16	72684369	71898702	98.9191	785667	1.08093	317329	40.3898	468338	1536.36	605.49	468338	3.28	5.1	0.05	1.95	0.18	58.48	1667461	0.79	1268537	3e-06 ± 3.84e-05	387.97 ± 304.97	82.09 ± 5.74
	MEGAHIT	MASH distance-based assembly	4	14.88*	120	16	52252680	51762988	99.0628	489692	0.937162	92473	18.8839	397219	1282.22	426.32	397219	3.23	5.06	0.04	1.9	0.16	56.84	1640768	0.78	1210790	3.22e-06 ± 3.99e-05	378.17 ± 299.12	85.78 ± 4.96
	MEGAHIT	Time-discrete assembly	11	37.77*	120	16	114386414	113272155	99.0259	1114259	0.974118	461860	41.45	652399	2234.77	605.49	652399	3.43	5.63	0.07	2.07	0.25	57.85	2418147	0.8	1830267	3.05e-06 ± 3.9e-05	384.2 ± 300.38	85.25 ± 4.92
Average	-	-					4.38804e+07	4.31718e+07	98.3852	708567	1.61477	201669	22.1203	506898	1717.03	761.188	506898	3.34625	5.45	0.04875	1.965	0.19125	57.06	1.94545e+06	0.7875	1.45515e+06	-	-	-
Standard deviation	-	-					3.56676e+07	3.5324e+07	99.0367	343598	0.963331	191688	17.3618	164157	642.002	318.595	164157	0.168263	0.682139	0.0145774	0.10583	0.053569	1.17673	614236	0.010351	482187	-	-	-
Minimum	-	-					9959586	9609510	96.485	350076	3.51497	0	0	342322	1069.68	382.47	342322	3.06	4.4	0.03	1.8	0.13	55.38	1156954	0.77	826139	-	-	-
Maximum	-	-					114386414	113154388	98.9229	1232026	1.07707	461860	41.45	809516	2940.15	1328.31	809516	3.63	6.77	0.07	2.13	0.28	58.48	3130201	0.8	2371505	-	-	-
Abbreviations: M, mean; SD, standard deviation.
*combined run-time for all assemblies within each assembly strategy

## Sheet: TableS6
Table S6.1: Summary statistics of qlen:slen ratios across the metaSPAdes and MEGAHIT assemblies.
Column1	Assembler	Assembly strategy	qlen:slen (M ± SD)	0.95 ≤ qlen:slen ≤ 1 (count)	0.95 ≤ qlen:slen ≤ 1 (%)	0.95 ≤ qlen:slen ≤ 1 (M ± SD)
	metaSPAdes	Co-assembly	0.892 ± 0.32	503845	31.9867	0.993 ± 0.013
	metaSPAdes	Individual assembly	0.895 ± 0.306	790992	36.1307	0.994 ± 0.012
	metaSPAdes	MASH distance-based assembly	0.895 ± 0.315	609325	34.1239	0.993 ± 0.012
	metaSPAdes	Time-discrete assembly	0.901 ± 0.307	1121635	35.8327	0.994 ± 0.012
	MEGAHIT	Co-assembly	0.878 ± 0.333	342313	29.5874	0.992 ± 0.013
	MEGAHIT	Individual assembly	0.889 ± 0.31	593058	35.5665	0.994 ± 0.012
	MEGAHIT	MASH distance-based assembly	0.886 ± 0.32	536892	32.722	0.993 ± 0.013
	MEGAHIT	Time-discrete assembly	0.892 ± 0.316	841347	34.793	0.993 ± 0.012
Average	-	-	-	667426	33.8429	-
Standard deviation	-	-	-	242082	2.26642	-
Minimum	-	-	-	342313	29.5874	-
Maximum	-	-	-	1121635	36.1307	-
Table S6.2: One-way ANOVA, effect size and post hoc Tukey HSD test for qlen:slen ratios grouped by metaSPAdes assembly strategy.
One-way ANOVA table	df	SS	MS	F value	p-value
Assembly strategy	3	71.94	23.98	248.46	0
Residuals	6505443	627837	0.1
Total	6505446	627909	24.08
Effect size (η²)	0.000114571
Variance was caused by assembly strategy (%)	0.0114571
Tukey HSD test	Mean difference	Lower bound	Upper bound	p-value
metaSPAdes time-discrete assembly-metaSPAdes co-assembly	0.00909065	0.0081817	0.00999961	0
metaSPAdes time-discrete assembly-metaSPAdes individual assembly	0.00514791	0.00434066	0.00595517	0
metaSPAdes time-discrete assembly-metaSPAdes MASH distance-based assembly	0.00528627	0.00442146	0.00615109	0
metaSPAdes MASH distance-based assembly-metaSPAdes co-assembly	0.00380438	0.00278608	0.00482268	3.06422e-14
metaSPAdes individual assembly-metaSPAdes co-assembly	0.00394274	0.00297285	0.00491263	3.93019e-14
metaSPAdes MASH distance-based assembly-metaSPAdes individual assembly	-0.000138359	-0.00106701	0.00079029	0.980929
Table S6.3: One-way ANOVA, effect size and post hoc Tukey HSD test for qlen:slen ratios grouped by MEGAHIT assembly strategy.
One-way ANOVA table	df	SS	MS	F value	p-value
Assembly strategy	3	124.74	41.58	409.72	0
Residuals	5135729	521208	0.1
Total	5135732	521333	41.68
Effect size (η²)	0.000239271
Variance was caused by assembly strategy (%)	0.0239271
Tukey HSD test	Mean difference	Lower bound	Upper bound	p-value
MEGAHIT individual assembly-MEGAHIT co-assembly	0.0107645	0.00960749	0.0119216	0
MEGAHIT MASH distance-based assembly-MEGAHIT co-assembly	0.0085429	0.00737501	0.00971078	0
MEGAHIT time-discrete assembly-MEGAHIT co-assembly	0.0146096	0.0135249	0.0156944	0
MEGAHIT time-discrete assembly-MEGAHIT MASH distance-based assembly	0.00606675	0.00510802	0.00702548	0
MEGAHIT time-discrete assembly-MEGAHIT individual assembly	0.0038451	0.0028996	0.0047906	3.94129e-14
MEGAHIT MASH distance-based assembly-MEGAHIT individual assembly	-0.00222165	-0.00326147	-0.00118184	2.42028e-07
Table S6.4: Coefficient of variation, asymptomatic test and modified signed-likelihood ratio test (SLRT) for the equality of coefficients of variation for qlen:slen ratios of metaSPAdes and MEGAHIT assembly strategies.
Assembler	Assembly strategy	CV
metaSPAdes	Co-assembly	0.359
MEGAHIT	Co-assembly	0.379
metaSPAdes	Individual assembly	0.341
MEGAHIT	Individual assembly	0.349
metaSPAdes	MASH distance-based assembly	0.351
MEGAHIT	MASH distance-based assembly	0.361
metaSPAdes	Time-discrete assembly	0.34
MEGAHIT	Time-discrete assembly	0.354
Asymptomatic test and modified signed-likelihood ratio test (SLRT)	Test name	Test statistic	p-value
metaSPAdes	Asymptomatic test	4522.28	< .05
metaSPAdes	SLRT	4427.84	< .05
MEGAHIT	Asymptomatic test	6437.57	< .05
MEGAHIT	SLRT	63116.3	< .05

## Sheet: TableS7
Table S7.1: Summary statistics of qalignlen:salignlen ratios across the metaSPAdes and MEGAHIT assemblies.
Column1	Assembler	Assembly strategy	qalignlen:salignlen (M ± SD)	0.95 ≤ qalignlen:salignlen ≤ 1 (count)	0.95 ≤ qalignlen:salignlen ≤ 1 (%)	0.95 ≤ qalignlen:salignlen ≤ 1 (M ± SD)
	metaSPAdes	Co-assembly	1.001 ± 0.028	953724	60.5473	0.997 ± 0.008
	metaSPAdes	Individual assembly	1 ± 0.025	1434779	65.5374	0.998 ± 0.007
	metaSPAdes	MASH distance-based assembly	1.001 ± 0.026	1127980	63.17	0.997 ± 0.008
	metaSPAdes	Time-discrete assembly	1 ± 0.025	2032631	64.9361	0.998 ± 0.008
	MEGAHIT	Co-assembly	1.001 ± 0.029	684066	59.1265	0.997 ± 0.008
	MEGAHIT	Individual assembly	1 ± 0.025	1093265	65.5647	0.998 ± 0.007
	MEGAHIT	MASH distance-based assembly	1.001 ± 0.026	1026220	62.5451	0.997 ± 0.008
	MEGAHIT	Time-discrete assembly	1 ± 0.025	1563694	64.665	0.997 ± 0.008
Average	-	-	-	1.23954e+06	63.2615	-
Standard deviation	-	-	-	421185	2.39777	-
Minimum	-	-	-	684066	59.1265	-
Maximum	-	-	-	2032631	65.5647	-
Table S7.2: One-way ANOVA, effect size, and post hoc Tukey HSD test for qalignlen:salignlen ratios grouped by metaSPAdes assembly strategy.
One-way ANOVA table	df	SS	MS	F value	p-value
Assembly strategy	3	0.27	0.09	133.35	0
Residuals	6505443	4342.82	0
Total	6505446	4343.09	0.09
Effect size (η²)	6.21677e-05
Variance was caused by assembly strategy (%)	0.00621677
Tukey HSD test	Mean difference	Lower bound	Upper bound	p-value
metaSPAdes time-discrete assembly-metaSPAdes co-assembly	0.00909065	0.0081817	0.00999961	0
metaSPAdes time-discrete assembly-metaSPAdes individual assembly	0.00514791	0.00434066	0.00595517	0
metaSPAdes time-discrete assembly-metaSPAdes MASH distance-based assembly	0.00528627	0.00442146	0.00615109	0
metaSPAdes MASH distance-based assembly-metaSPAdes co-assembly	0.00380438	0.00278608	0.00482268	3.06422e-14
metaSPAdes individual assembly-metaSPAdes co-assembly	0.00394274	0.00297285	0.00491263	3.93019e-14
metaSPAdes MASH distance-based assembly-metaSPAdes individual assembly	-0.000138359	-0.00106701	0.00079029	0.980929
Table S7.3: One-way ANOVA, effect size, and post hoc Tukey HSD test for qalignlen:salignlen ratios grouped by MEGAHIT assembly strategy.
One-way ANOVA table	df	SS	MS	F value	p-value
Assembly strategy	3	0.13	0.04	65.92	0
Residuals	5135729	3473.19	0
Total	5135732	3473.32	0.04
Effect size (η²)	3.74282e-05
Variance was caused by assembly strategy (%)	0.00374282
Tukey HSD test	Mean difference	Lower bound	Upper bound	p-value
MEGAHIT individual assembly-MEGAHIT co-assembly	0.0107645	0.00960749	0.0119216	0
MEGAHIT MASH distance-based assembly-MEGAHIT co-assembly	0.0085429	0.00737501	0.00971078	0
MEGAHIT time-discrete assembly-MEGAHIT co-assembly	0.0146096	0.0135249	0.0156944	0
MEGAHIT time-discrete assembly-MEGAHIT MASH distance-based assembly	0.00606675	0.00510802	0.00702548	0
MEGAHIT time-discrete assembly-MEGAHIT individual assembly	0.0038451	0.0028996	0.0047906	3.94129e-14
MEGAHIT MASH distance-based assembly-MEGAHIT individual assembly	-0.00222165	-0.00326147	-0.00118184	2.42028e-07
Table S7.4: Coefficient of variation, asymptomatic test and modified signed-likelihood ratio test (SLRT) for the equality of coefficients of variation for qalignlen:salignlen of metaSPAdes and MEGAHIT assembly strategies.
Assembler	Assembly strategy	CV
metaSPAdes	Co-assembly	0.028
MEGAHIT	Co-assembly	0.028
metaSPAdes	Individual assembly	0.024
MEGAHIT	Individual assembly	0.024
metaSPAdes	MASH distance-based assembly	0.026
MEGAHIT	MASH distance-based assembly	0.026
metaSPAdes	Time-discrete assembly	0.025
MEGAHIT	Time-discrete assembly	0.025
Asymptomatic test and modified signed-likelihood ratio test (SLRT)	Test name	Test statistic	p-value
metaSPAdes	Asymptomatic test	33931.6	< .05
metaSPAdes	SLRT	33452.8	< .05
MEGAHIT	Asymptomatic test	30770.4	< .05
MEGAHIT	SLRT	30309.7	< .05

## Sheet: TableS8
Table S8: One-way ANOVA and post hoc Tukey HSD test for mapping rate grouped by metaSPAdes and MEGAHIT assembly strategy.
One-way ANOVA table	df	SS	MS	F value	p-value
Assembly strategy	7	522.2	74.6	3.78	0.0013
Residuals	88	1738.03	19.75
Total	95	2260.23
Tukey HSD test	Mean difference	Lower bound	Upper bound	p-value
metaSPAdes co-assembly-MEGAHIT individual assembly	8.52333	2.88976	14.1569	0.000251026
metaSPAdes time-discrete assembly-MEGAHIT individual assembly	6.36583	0.732256	11.9994	0.0156695
metaSPAdes co-assembly-MEGAHIT time-discrete assembly	5.36167	-0.271911	10.9952	0.0739614
metaSPAdes individual assembly-metaSPAdes co-assembly	-5.1375	-10.7711	0.496077	0.100363
metaSPAdes MASH distance-based assembly-MEGAHIT individual assembly	4.8275	-0.806077	10.4611	0.148897
metaSPAdes co-assembly-MEGAHIT MASH distance-based assembly	4.82667	-0.806911	10.4602	0.149049
MEGAHIT individual assembly-MEGAHIT co-assembly	-4.69583	-10.3294	0.937744	0.174273
metaSPAdes co-assembly-MEGAHIT co-assembly	3.8275	-1.80608	9.46108	0.417047
MEGAHIT MASH distance-based assembly-MEGAHIT individual assembly	3.69667	-1.93691	9.33024	0.463231
metaSPAdes MASH distance-based assembly-metaSPAdes co-assembly	-3.69583	-9.32941	1.93774	0.46353
metaSPAdes individual assembly-MEGAHIT individual assembly	3.38583	-2.24774	9.01941	0.577408
metaSPAdes time-discrete assembly-MEGAHIT time-discrete assembly	3.20417	-2.42941	8.83774	0.644267
MEGAHIT time-discrete assembly-MEGAHIT individual assembly	3.16167	-2.47191	8.79524	0.659645
metaSPAdes time-discrete assembly-metaSPAdes individual assembly	2.98	-2.65358	8.61358	0.723337
metaSPAdes time-discrete assembly-MEGAHIT MASH distance-based assembly	2.66917	-2.96441	8.30274	0.820466
metaSPAdes time-discrete assembly-metaSPAdes co-assembly	-2.1575	-7.79108	3.47608	0.932994
metaSPAdes time-discrete assembly-MEGAHIT co-assembly	1.67	-3.96358	7.30358	0.983297
metaSPAdes MASH distance-based assembly-MEGAHIT time-discrete assembly	1.66583	-3.96774	7.29941	0.983536
metaSPAdes time-discrete assembly-metaSPAdes MASH distance-based assembly	1.53833	-4.09524	7.17191	0.989671
MEGAHIT time-discrete assembly-MEGAHIT co-assembly	-1.53417	-7.16774	4.09941	0.989836
metaSPAdes MASH distance-based assembly-metaSPAdes individual assembly	1.44167	-4.19191	7.07524	0.993003
metaSPAdes individual assembly-MEGAHIT co-assembly	-1.31	-6.94358	4.32358	0.996114
metaSPAdes MASH distance-based assembly-MEGAHIT MASH distance-based assembly	1.13083	-4.50274	6.76441	0.998465
MEGAHIT MASH distance-based assembly-MEGAHIT co-assembly	-0.999167	-6.63274	4.63441	0.999311
MEGAHIT time-discrete assembly-MEGAHIT MASH distance-based assembly	-0.535	-6.16858	5.09858	0.99999
metaSPAdes individual assembly-MEGAHIT MASH distance-based assembly	-0.310833	-5.94441	5.32274	1
metaSPAdes individual assembly-MEGAHIT time-discrete assembly	0.224167	-5.40941	5.85774	1
metaSPAdes MASH distance-based assembly-MEGAHIT co-assembly	0.131667	-5.50191	5.76524	1

## Sheet: TableS9
Table S9: Summary statistics of unrefined bins sets of 64 assembly/binning combinations.
Assembler	Assembly appraoch	Binning algorithm	Assembly/binning approach	Contig length use for binning (kbp)	Total number bins	Mapping rate (M ± SD)	Completeness (%, M ± SD)	Contamination (%, M ± SD)	Strain heterogeneity (%, M ± SD)	Total length (Mbp, M ± SD)	Number contigs (count, M ± SD)	N50 (kbp, M ± SD)	Number bins with completeness > 50%	Proportion bins with completeness > 50% (%)	Mapping rate bins with completeness > 50% (M ± SD)	Completeness estimates of bins with completeness > 50% (M ± SD)	Contamination estimates of bins with completeness > 50% (M ± SD)	Strain heterogeniety of bins with completeness > 50% (M ± SD)	Total length of bins with completeness > 50% (Mbp, M ± SD)	Number contigsof bins with completeness > 50% (counts, M ± SD)	N50 of bins with completeness > 50% (kbp, M ± SD)
MEGAHIT	Co-assembly	CONCOCT	MEGAHIT + Co-assembly + CONCOCT	> 1.0	272	86.77 ± 4.58	42.55 ± 36.2	33.09 ± 78.8	13.51 ± 23.27	3.93 ± 4.79	1285 ± 1715	5.94 ± 10.27	112	41.1765	75.07 ± 5.36	81.17 ± 15.48	76.23 ± 108.97	19.93 ± 23.49	7.14 ± 5.71	1936 ± 2218	10.14 ± 14.55
metaSPAdes	Co-assembly	CONCOCT	metaSPAdes + Co-assembly + CONCOCT	> 1.0	300	90.6 ± 3.28	48.43 ± 37.13	54.24 ± 142.65	16.1 ± 25.11	4.96 ± 6.75	1482 ± 1916	6.88 ± 12.94	152	50.6667	78.65 ± 5.61	81.33 ± 15.6	102.51 ± 187.53	23.97 ± 26.11	8.15 ± 8.12	2075 ± 2325	9.85 ± 15.21
MEGAHIT	Individual assembly	CONCOCT	MEGAHIT + Individual assembly + CONCOCT	> 1.0	302	82.06 ± 5.74	39.01 ± 37.45	71.73 ± 152.29	46.53 ± 42.93	5.08 ± 7.39	1548 ± 1661	5.58 ± 10.91	123	40.7285	70.35 ± 6.34	80.19 ± 15.16	165.29 ± 203.06	76.71 ± 27.15	10.33 ± 9.15	2692 ± 1833	8.95 ± 14.68
metaSPAdes	Individual assembly	CONCOCT	metaSPAdes + Individual assembly + CONCOCT	> 1.0	319	85.45 ± 4.45	43.62 ± 39.57	102.56 ± 258.58	44.74 ± 41.72	6.39 ± 9.9	1847 ± 1975	2.86 ± 2.15	144	45.1411	72.47 ± 6.29	83.67 ± 15.23	215.43 ± 349.52	72.5 ± 30.07	12.18 ± 12.3	3081 ± 2123	3.43 ± 2.41
MEGAHIT	MASH distance-based assembly	CONCOCT	MEGAHIT + MASH distance-based assembly + CONCOCT	> 1.0	299	85.77 ± 4.96	42.26 ± 37.22	44.34 ± 95.09	31.55 ± 38.27	4.29 ± 5.48	1326 ± 1553	5.62 ± 8.87	131	43.8127	74.78 ± 6.05	80.56 ± 15.77	94.91 ± 124.94	51.13 ± 36.99	8.07 ± 6.38	2117 ± 1866	9.08 ± 11.17
metaSPAdes	MASH distance-based assembly	CONCOCT	metaSPAdes + MASH distance-based assembly + CONCOCT	> 1.0	271	86.9 ± 3.39	41.59 ± 39.11	53.03 ± 140.43	27.22 ± 34.65	4.23 ± 6.26	1261 ± 1801	7.17 ± 14.34	114	42.0664	75.09 ± 5.88	83.82 ± 14.92	121.68 ± 196.39	44.12 ± 32.99	8.5 ± 7.71	2180 ± 2316	12.57 ± 19.66
MEGAHIT	Time-discrete assembly	CONCOCT	MEGAHIT + Time-discrete assembly + CONCOCT	> 1.0	344	85.77 ± 4.96	44.24 ± 37.33	94.07 ± 173.72	51.47 ± 40.68	6.49 ± 8.49	1894 ± 2005	5.94 ± 10.85	160	46.5116	74.51 ± 6.11	80.65 ± 15.13	189.91 ± 213.97	74.77 ± 26.79	11.66 ± 10.01	2942 ± 2287	8.59 ± 13.55
metaSPAdes	Time-discrete assembly	CONCOCT	metaSPAdes + Time-discrete assembly + CONCOCT	> 1.0	347	88.43 ± 3.64	49.6 ± 38.79	139.52 ± 309.57	48.56 ± 39.78	8.47 ± 12.86	2330 ± 2295	6.76 ± 13.06	183	52.7378	74.95 ± 6.09	83.02 ± 15.37	252.12 ± 389.35	68.05 ± 29.86	14.05 ± 15.6	3442 ± 2488	9.04 ± 15.76
MEGAHIT	Co-assembly	DAS Tool	MEGAHIT + Co-assembly + DAS Tool	> 1.0	109	47.48 ± 6.64	82.73 ± 18.1	3.99 ± 4.57	20.38 ± 23.43	3.77 ± 2.06	474 ± 393	22.67 ± 21.45	101	92.6606	45.24 ± 7.21	86.85 ± 10.47	4.21 ± 4.67	20.51 ± 23.8	3.96 ± 2	470 ± 391	24.12 ± 21.62
metaSPAdes	Co-assembly	DAS Tool	metaSPAdes + Co-assembly + DAS Tool	> 1.0	187	64.65 ± 6.01	85.52 ± 16.73	5.41 ± 9.14	23.93 ± 27.74	3.77 ± 1.91	626 ± 1322	28.18 ± 28.07	182	97.3262	64.46 ± 5.92	87.03 ± 14.12	5.49 ± 9.25	23.73 ± 27.79	3.84 ± 1.9	625 ± 1339	28.88 ± 28.13
MEGAHIT	Individual assembly	DAS Tool	MEGAHIT + Individual assembly + DAS Tool	> 1.0	10	2.36 ± 0.8	62.28 ± 29.85	14.1 ± 13.84	63.35 ± 28.56	3.41 ± 2.48	1163 ± 1109	10.54 ± 18.07	10	100	2.34 ± 0.8	73.5 ± 15.77	16.54 ± 13.95	56.03 ± 25.27	4.05 ± 2.18	1380 ± 1091	12.17 ± 19.53
metaSPAdes	Individual assembly	DAS Tool	metaSPAdes + Individual assembly + DAS Tool	> 1.0	15	2.24 ± 0.6	72.12 ± 29.38	17.89 ± 12.91	65.3 ± 28.15	3.8 ± 2.03	823 ± 585	27.06 ± 62	12	80	1.53 ± 0.66	84.64 ± 15.24	18.41 ± 13.57	61.25 ± 27.05	4.19 ± 2.07	941 ± 583	29.47 ± 69.55
MEGAHIT	MASH distance-based assembly	DAS Tool	MEGAHIT + MASH distance-based assembly + DAS Tool	> 1.0	39	6.97 ± 1.15	70.19 ± 24.68	10.16 ± 10.47	44.05 ± 38.72	3.61 ± 2.23	736 ± 551	14.78 ± 15.75	31	79.4872	5.11 ± 0.95	80.18 ± 15.33	12 ± 10.98	41.01 ± 36.6	4.2 ± 2.08	814 ± 542	14.05 ± 14.94
metaSPAdes	MASH distance-based assembly	DAS Tool	metaSPAdes + MASH distance-based assembly + DAS Tool	> 1.0	82	17.92 ± 3.38	71.67 ± 26.28	19.2 ± 20.13	56.75 ± 34.55	3.73 ± 2.29	645 ± 568	24.65 ± 25.74	66	80.4878	15.41 ± 3.02	82.51 ± 14.51	22.91 ± 20.61	60.07 ± 33.39	4.38 ± 2.06	745 ± 579	23.76 ± 24.02
MEGAHIT	Time-discrete assembly	DAS Tool	MEGAHIT + Time-discrete assembly + DAS Tool	> 1.0	5	6.97 ± 1.15	68.5 ± 27.71	11.36 ± 11.42	59.57 ± 25.85	3.83 ± 2.07	862 ± 607	10.64 ± 9.72	3	60	0.32 ± 0.16	87.85 ± 7.94	17.44 ± 10.99	65.94 ± 30.11	4.92 ± 2.01	947 ± 818	13.85 ± 11.76
metaSPAdes	Time-discrete assembly	DAS Tool	metaSPAdes + Time-discrete assembly + DAS Tool	> 1.0	13	2.77 ± 0.82	68.17 ± 25.14	19.38 ± 17.19	68.06 ± 33.02	4.86 ± 2.51	1371 ± 1111	16.73 ± 26.07	11	84.6154	2.35 ± 0.77	75.65 ± 16.49	21.84 ± 17.62	70.64 ± 28.89	5.4 ± 2.27	1486 ± 1135	16.43 ± 27.59
MEGAHIT	Co-assembly	MaxBin	MEGAHIT + Co-assembly + MaxBin	> 1.0	218	78.89 ± 4.75	58.76 ± 28.49	22.7 ± 21.73	10.68 ± 16.28	4.01 ± 2.17	1914 ± 4620	15.1 ± 33.55	138	63.3028	54.26 ± 4.66	76.91 ± 15.13	29.08 ± 23.09	12.49 ± 17.33	4.46 ± 2	1895 ± 4390	16.15 ± 26.59
metaSPAdes	Co-assembly	MaxBin	metaSPAdes + Co-assembly + MaxBin	> 1.0	355	67.8 ± 4.22	47.92 ± 32.58	15.17 ± 19.38	14.78 ± 22.39	2.92 ± 2.04	1370 ± 4640	27.9 ± 73.27	163	45.9155	46.39 ± 4.48	79.04 ± 15.17	25.08 ± 23.45	15.48 ± 20.02	4.08 ± 1.92	2037 ± 6750	47.05 ± 98.56
MEGAHIT	Individual assembly	MaxBin	MEGAHIT + Individual assembly + MaxBin	> 1.0	384	32.96 ± 2.32	18.16 ± 19.42	11.55 ± 15.61	52.58 ± 41.98	1.65 ± 1.59	794 ± 2385	7.83 ± 29.26	32	8.33333	4.5 ± 0.94	64.67 ± 12.13	42.8 ± 21.42	61.89 ± 24.73	4.02 ± 2	3138 ± 7697	4 ± 3.66
metaSPAdes	Individual assembly	MaxBin	metaSPAdes + Individual assembly + MaxBin	> 1.0	422	29.15 ± 3.17	16.97 ± 19.74	10.61 ± 15.69	43.99 ± 41.53	1.65 ± 1.63	689 ± 757	7.67 ± 23.48	35	8.29384	3.31 ± 0.86	65.33 ± 13	42.48 ± 23.62	68.23 ± 22.2	3.98 ± 1.84	1661 ± 975	11.35 ± 43.41
MEGAHIT	MASH distance-based assembly	MaxBin	MEGAHIT + MASH distance-based assembly + MaxBin	> 1.0	382	66.18 ± 5.04	31.64 ± 25.79	16.05 ± 19.39	47.97 ± 39.66	2.41 ± 2.1	928 ± 2792	13.91 ± 29.53	93	24.3455	22.44 ± 2.68	68.54 ± 14.69	40.53 ± 22.71	46.73 ± 30.78	4.35 ± 2.19	1900 ± 5394	10.12 ± 15.72
metaSPAdes	MASH distance-based assembly	MaxBin	metaSPAdes + MASH distance-based assembly + MaxBin	> 1.0	386	63.12 ± 5.11	31.71 ± 27.59	13.68 ± 17.82	40.12 ± 38.85	2.06 ± 1.81	814 ± 2365	26.02 ± 60.32	97	25.1295	20.65 ± 3.74	71.6 ± 14.44	35.17 ± 21.39	46.87 ± 30.42	3.76 ± 1.95	1822 ± 4451	33.13 ± 93.98
MEGAHIT	Time-discrete assembly	MaxBin	MEGAHIT + Time-discrete assembly + MaxBin	> 1.0	524	66.18 ± 5.04	16.72 ± 19.15	11.45 ± 16.96	50.86 ± 43.68	1.57 ± 1.6	868 ± 3432	8.37 ± 25.17	38	7.25191	3.52 ± 0.7	65.07 ± 10.81	45.78 ± 26.09	74.58 ± 17.8	3.82 ± 2.18	3626 ± 9013	4.25 ± 3.16
metaSPAdes	Time-discrete assembly	MaxBin	metaSPAdes + Time-discrete assembly + MaxBin	> 1.0	596	29.82 ± 2.36	15.47 ± 17.48	9.91 ± 14.33	45.12 ± 42.78	1.53 ± 1.5	709 ± 1827	10.13 ± 27.86	32	5.36913	1.95 ± 0.52	61.69 ± 8.99	43.77 ± 22.16	71.36 ± 22.66	3.82 ± 1.86	1617 ± 1230	4.47 ± 3.7
MEGAHIT	Co-assembly	MetaBAT	MEGAHIT + Co-assembly + MetaBAT	> 1.0	338	68.03 ± 5.31	41.29 ± 37.32	4 ± 11.16	11.09 ± 22.03	2.19 ± 2.05	730 ± 3671	19.74 ± 38.98	140	41.4201	56.05 ± 5.69	82.04 ± 14.11	8.5 ± 16.03	20.56 ± 23.48	3.74 ± 1.87	1251 ± 5648	24.73 ± 33.11
metaSPAdes	Co-assembly	MetaBAT	metaSPAdes + Co-assembly + MetaBAT	> 1.0	407	75.46 ± 4.58	53.27 ± 39.04	8.72 ± 27.39	14.33 ± 24.64	2.88 ± 3.01	577 ± 880	46.44 ± 94.05	225	55.2826	62.26 ± 5.59	85.26 ± 15.23	14.25 ± 35.68	23.39 ± 27.51	4.25 ± 3.22	698 ± 1015	58.44 ± 107.33
MEGAHIT	Individual assembly	MetaBAT	MEGAHIT + Individual assembly + MetaBAT	> 1.0	225	65.51 ± 6.34	34.31 ± 39.27	82.87 ± 170.7	45.35 ± 44.99	5.25 ± 8.57	1058 ± 1768	15.25 ± 17.61	78	34.6667	51.58 ± 5.9	84.69 ± 15.48	227.78 ± 226.84	83.01 ± 23.11	12.86 ± 10.95	2407 ± 2347	14.63 ± 19.67
metaSPAdes	Individual assembly	MetaBAT	metaSPAdes + Individual assembly + MetaBAT	> 1.0	283	68.37 ± 5.66	33.01 ± 40.69	101.35 ± 217.88	39.91 ± 44.73	5.68 ± 10.35	1084 ± 1997	29.99 ± 72.95	92	32.5088	54.27 ± 5.88	88.73 ± 13.46	297.99 ± 296.38	83.25 ± 22.67	15.38 ± 13.73	2772 ± 2759	38.74 ± 113.24
MEGAHIT	MASH distance-based assembly	MetaBAT	MEGAHIT + MASH distance-based assembly + MetaBAT	> 1.0	304	67.11 ± 5.57	38.57 ± 38.57	27.18 ± 45.6	42.99 ± 44.59	3.13 ± 3.69	588 ± 711	24.1 ± 46.38	114	37.5	53.43 ± 5.99	84.97 ± 14.66	68.74 ± 52.21	74.64 ± 30.39	6.66 ± 3.76	1071 ± 829	21.43 ± 30.99
metaSPAdes	MASH distance-based assembly	MetaBAT	metaSPAdes + MASH distance-based assembly + MetaBAT	> 1.0	303	70.47 ± 4.3	44.82 ± 38.47	23.2 ± 35.71	39.99 ± 42.73	2.96 ± 3.12	584 ± 794	39.75 ± 84.03	138	45.5446	49.51 ± 4.83	83.21 ± 15.64	49.19 ± 39.37	68.64 ± 33.77	5.4 ± 3.09	948 ± 967	40.09 ± 80.2
MEGAHIT	Time-discrete assembly	MetaBAT	MEGAHIT + Time-discrete assembly + MetaBAT	> 1.0	330	67.11 ± 5.57	31.47 ± 38.95	82.32 ± 168.16	42.14 ± 44.99	5.2 ± 9.13	993 ± 1786	17.62 ± 19.1	102	30.9091	52.12 ± 7.21	86.68 ± 12.96	252.5 ± 219.85	85.54 ± 21.65	14.58 ± 11.84	2639 ± 2454	15.32 ± 18.35
metaSPAdes	Time-discrete assembly	MetaBAT	metaSPAdes + Time-discrete assembly + MetaBAT	> 1.0	409	70.89 ± 5.45	31.63 ± 39.81	97.18 ± 198.11	40.96 ± 44.9	5.63 ± 10.27	968 ± 1770	20.54 ± 22.19	125	30.5623	53.47 ± 4.93	88.37 ± 15.12	302.2 ± 258.97	84.04 ± 20.33	16 ± 13.69	2592 ± 2453	19.46 ± 23.12
MEGAHIT	Co-assembly	CONCOCT	MEGAHIT + Co-assembly + CONCOCT	> 2.5	245	71.95 ± 6.29	41.45 ± 38.14	12.09 ± 36.1	8.63 ± 18.87	2.81 ± 2.8	366 ± 363	15.9 ± 30.29	96	39.1837	62.16 ± 6.53	85.12 ± 13	28.31 ± 53.11	17.41 ± 22.69	5.1 ± 2.79	473 ± 299	25.34 ± 29.35
metaSPAdes	Co-assembly	CONCOCT	metaSPAdes + Co-assembly + CONCOCT	> 2.5	243	79.68 ± 6.17	52.07 ± 37.23	35.19 ± 89.13	15.42 ± 25	4.13 ± 4.66	473 ± 413	19.69 ± 34.77	129	53.0864	71.95 ± 6.8	83.47 ± 16.18	63.79 ± 114.82	23.36 ± 27.45	6.41 ± 5.26	581 ± 394	26.48 ± 36.59
MEGAHIT	Individual assembly	CONCOCT	MEGAHIT + Individual assembly + CONCOCT	> 2.5	204	65.73 ± 6.93	33.63 ± 39.33	79.46 ± 165.27	43.29 ± 45.49	5.09 ± 7.51	640 ± 770	14.02 ± 33.73	65	31.8627	52.76 ± 5.93	87.14 ± 14.52	230.91 ± 217.74	86.21 ± 25.34	12.79 ± 9.09	1416 ± 850	23.38 ± 48.93
metaSPAdes	Individual assembly	CONCOCT	metaSPAdes + Individual assembly + CONCOCT	> 2.5	228	69.38 ± 6.79	40 ± 41.9	107.38 ± 225.5	48.1 ± 45.31	6.18 ± 9.14	717 ± 812	16.12 ± 32.85	96	42.1053	59.09 ± 6.49	86.83 ± 14.8	244.49 ± 292.42	85.85 ± 21.67	12.77 ± 10.91	1371 ± 849	23.74 ± 41.04
MEGAHIT	MASH distance-based assembly	CONCOCT	MEGAHIT + MASH distance-based assembly + CONCOCT	> 2.5	220	71.61 ± 6.64	40.37 ± 40.21	40.08 ± 82.38	35.17 ± 42.01	3.91 ± 4.45	493 ± 491	16.27 ± 29.76	85	38.6364	62.79 ± 6.47	87.73 ± 12.94	98.14 ± 107.57	72.46 ± 32.77	7.99 ± 4.53	823 ± 489	21.82 ± 29.21
metaSPAdes	MASH distance-based assembly	CONCOCT	metaSPAdes + MASH distance-based assembly + CONCOCT	> 2.5	230	74.98 ± 5.91	43.73 ± 41.4	33.12 ± 77.38	34.82 ± 41.91	3.37 ± 3.97	377 ± 384	20.24 ± 37.26	102	44.3478	67.91 ± 6.31	87.01 ± 15.57	71.61 ± 102.87	65.28 ± 37.1	6.47 ± 4.12	606 ± 406	33.94 ± 50.88
MEGAHIT	Time-discrete assembly	CONCOCT	MEGAHIT + Time-discrete assembly + CONCOCT	> 2.5	241	71.61 ± 6.64	38.74 ± 40.14	101.04 ± 185.94	50.66 ± 44.98	6.48 ± 8.4	810 ± 858	12.49 ± 21.75	94	39.0041	59.02 ± 6.61	86 ± 14.44	242.01 ± 221.86	86.27 ± 20.52	13.52 ± 9.54	1497 ± 885	19.4 ± 32.24
metaSPAdes	Time-discrete assembly	CONCOCT	metaSPAdes + Time-discrete assembly + CONCOCT	> 2.5	276	73.73 ± 6.94	44.59 ± 41.99	127.5 ± 250.47	53.32 ± 44.02	7.56 ± 10.68	824 ± 864	19.86 ± 49.76	120	43.4783	64.88 ± 6.81	89.79 ± 12.84	280.31 ± 318.31	85.48 ± 22.02	15.01 ± 12.59	1452 ± 915	30.07 ± 65.98
MEGAHIT	Co-assembly	DAS Tool	MEGAHIT + Co-assembly + DAS Tool	> 2.5	93	40.09 ± 7.29	84.89 ± 13.59	3.33 ± 4.04	16.94 ± 23.69	3.88 ± 1.92	312 ± 233	34.21 ± 35.78	89	95.6989	39.91 ± 7.36	86.74 ± 10.58	3.36 ± 4.06	16.91 ± 23.82	3.97 ± 1.91	308 ± 235	35.54 ± 36.01
metaSPAdes	Co-assembly	DAS Tool	metaSPAdes + Co-assembly + DAS Tool	> 2.5	158	58.63 ± 6.02	85.1 ± 19.19	2.91 ± 3.85	21.3 ± 27.93	3.67 ± 1.86	246 ± 213	78.33 ± 117.18	144	91.1392	58.31 ± 6.04	89.93 ± 11.34	2.97 ± 3.81	22.68 ± 28.55	3.9 ± 1.77	241 ± 216	85.36 ± 120.46
MEGAHIT	Individual assembly	DAS Tool	MEGAHIT + Individual assembly + DAS Tool	> 2.5	6	0.9 ± 0.54	78.49 ± 29.58	15.07 ± 14.61	67.59 ± 36.32	3.39 ± 2.22	462 ± 589	41.41 ± 50.45	6	100	0.89 ± 0.54	89.2 ± 9.29	17.37 ± 14.55	70.53 ± 38.87	3.93 ± 1.85	537 ± 607	35 ± 52.04
metaSPAdes	Individual assembly	DAS Tool	metaSPAdes + Individual assembly + DAS Tool	> 2.5	19	3.66 ± 1.09	61.3 ± 33.73	21.14 ± 25.27	79.12 ± 26.4	3.41 ± 2.33	405 ± 324	35.03 ± 57.91	13	68.4211	1.61 ± 0.46	81.06 ± 17.05	25.55 ± 28.38	70.46 ± 28	4.25 ± 2.25	505 ± 304	32.46 ± 66.43
MEGAHIT	MASH distance-based assembly	DAS Tool	MEGAHIT + MASH distance-based assembly + DAS Tool	> 2.5	38	4.79 ± 0.58	66.77 ± 29.12	11.84 ± 14.92	42.69 ± 36.81	3.28 ± 2.45	344 ± 315	28.91 ± 35.61	29	76.3158	4.05 ± 0.54	80.92 ± 14.23	13.89 ± 15.31	47.14 ± 36.8	3.93 ± 2.40	397 ± 335	30.25 ± 37.98
metaSPAdes	MASH distance-based assembly	DAS Tool	metaSPAdes + MASH distance-based assembly + DAS Tool	> 2.5	92	28.82 ± 4.23	67.88 ± 27.71	17.34 ± 20.76	56.32 ± 39.59	3.48 ± 2.12	355 ± 298	35.72 ± 47.63	64	69.5652	21.55 ± 2.68	83.43 ± 15.38	22.54 ± 22.57	63.65 ± 35.52	4.33 ± 1.94	407 ± 311	34.52 ± 41.41
MEGAHIT	Time-discrete assembly	DAS Tool	MEGAHIT + Time-discrete assembly + DAS Tool	> 2.5	10	4.79 ± 0.58	68.03 ± 24.1	24.26 ± 20.72	70.93 ± 32.79	3.53 ± 2.46	544 ± 471	10.8 ± 7	7	70	0.62 ± 0.25	81.6 ± 11.26	30.77 ± 20.99	77.79 ± 23.91	4.41 ± 2.44	680 ± 509	11.16 ± 7.87
metaSPAdes	Time-discrete assembly	DAS Tool	metaSPAdes + Time-discrete assembly + DAS Tool	> 2.5	13	0.9 ± 0.32	60.25 ± 35.05	14.72 ± 18.96	68.68 ± 34.26	2.95 ± 1.97	337 ± 264	54.83 ± 102.17	8	61.5385	0.68 ± 0.31	84.41 ± 13.62	21.43 ± 21.79	64.17 ± 29.82	3.97 ± 1.79	389 ± 277	46.9 ± 82.9
MEGAHIT	Co-assembly	MaxBin	MEGAHIT + Co-assembly + MaxBin	> 2.5	155	67.75 ± 5.93	63.66 ± 29.38	16.71 ± 16.81	11.87 ± 19.55	4.14 ± 2.42	532 ± 397	23.58 ± 39.35	111	71.6129	53 ± 4.92	79.59 ± 14.23	20.69 ± 17.65	14.75 ± 20.27	4.72 ± 2.22	561 ± 377	24.22 ± 31.07
metaSPAdes	Co-assembly	MaxBin	metaSPAdes + Co-assembly + MaxBin	> 2.5	232	63.68 ± 5.99	55.61 ± 32.65	12.5 ± 15.47	14.74 ± 23.52	3.13 ± 1.98	385 ± 352	42.79 ± 83.42	131	56.4655	41.69 ± 5.08	80.51 ± 15.83	16.88 ± 18.12	14.98 ± 22.09	3.98 ± 1.78	414 ± 346	56.33 ± 99.23
MEGAHIT	Individual assembly	MaxBin	MEGAHIT + Individual assembly + MaxBin	> 2.5	274	22.98 ± 2.27	15.42 ± 19.39	9.29 ± 14.51	52.5 ± 46.43	1.41 ± 1.64	249 ± 323	12.66 ± 35.51	21	7.66423	3.41 ± 0.78	65.82 ± 12.77	36.89 ± 23.19	64.98 ± 31.08	4.03 ± 2.42	737 ± 554	11.68 ± 16.02
metaSPAdes	Individual assembly	MaxBin	metaSPAdes + Individual assembly + MaxBin	> 2.5	265	20.06 ± 2.88	16.42 ± 20.74	9.24 ± 17.21	47.2 ± 46.58	1.49 ± 1.5	253 ± 288	15.15 ± 28.5	28	10.566	2.9 ± 0.72	64.46 ± 12.39	30.65 ± 17.3	73.31 ± 32.17	3.67 ± 1.58	634 ± 403	22.66 ± 51.41
MEGAHIT	MASH distance-based assembly	MaxBin	MEGAHIT + MASH distance-based assembly + MaxBin	> 2.5	280	52.76 ± 5.62	29.79 ± 27.54	12.31 ± 14.54	49.49 ± 42.58	2.2 ± 2.11	307 ± 361	21.34 ± 29.67	67	23.9286	16.94 ± 2.21	70.88 ± 15.59	28.78 ± 15.45	53.7 ± 33.83	4.5 ± 2.00	631 ± 383	15.78 ± 16.53
metaSPAdes	MASH distance-based assembly	MaxBin	metaSPAdes + MASH distance-based assembly + MaxBin	> 2.5	245	54.62 ± 6.59	36.98 ± 29.44	13.62 ± 15.72	46.32 ± 41.37	2.29 ± 1.86	285 ± 324	35.31 ± 51.05	80	32.6531	25.44 ± 5.3	72.4 ± 15.05	28.14 ± 17.56	56.65 ± 35.04	3.73 ± 1.778	431 ± 380	37.33 ± 52.69
MEGAHIT	Time-discrete assembly	MaxBin	MEGAHIT + Time-discrete assembly + MaxBin	> 2.5	331	52.76 ± 5.62	15 ± 20.21	9.25 ± 14.83	45.4 ± 46.14	1.52 ± 1.68	260 ± 323	13.63 ± 30.46	22	6.64653	1.79 ± 0.43	68.53 ± 15.64	40.06 ± 21.48	77.61 ± 18.83	4.19 ± 1.91	796 ± 418	6.86 ± 3.51
metaSPAdes	Time-discrete assembly	MaxBin	metaSPAdes + Time-discrete assembly + MaxBin	> 2.5	347	20.47 ± 2.78	14.12 ± 19.24	8.12 ± 13.24	43.16 ± 46.06	1.4 ± 1.43	237 ± 281	14.58 ± 26.66	26	7.4928	1.36 ± 0.3	63.71 ± 14.34	38.08 ± 18.68	80.59 ± 20.85	3.87 ± 1.63	730 ± 435	8.27 ± 7.14
MEGAHIT	Co-assembly	MetaBAT	MEGAHIT + Co-assembly + MetaBAT	> 2.5	292	56.11 ± 5.31	38.69 ± 36.82	1.62 ± 4.4	9.68 ± 22.33	2.03 ± 1.94	240 ± 243	24.26 ± 41.95	109	37.3288	38.89 ± 4.38	82.5 ± 12.71	3.57 ± 6.17	17.93 ± 24.39	3.79 ± 1.84	324 ± 247	31.54 ± 34.01
metaSPAdes	Co-assembly	MetaBAT	metaSPAdes + Co-assembly + MetaBAT	> 2.5	386	67.11 ± 5.75	48.18 ± 39.06	3.21 ± 10.64	14.11 ± 26.25	2.34 ± 2.18	248 ± 291	50.61 ± 91.53	188	48.7047	53.61 ± 4.37	84.89 ± 15.12	5.82 ± 14.67	24.04 ± 29.94	3.77 ± 2.15	305 ± 328	70.05 ± 110.35
MEGAHIT	Individual assembly	MetaBAT	MEGAHIT + Individual assembly + MetaBAT	> 2.5	239	55.17 ± 6.27	26.62 ± 36.55	60.57 ± 140.94	39.23 ± 46.89	3.8 ± 6.76	432 ± 796	35.17 ± 64.41	62	25.9414	39.74 ± 5.93	84.86 ± 13.31	219.54 ± 204.57	89.11 ± 22.97	12.19 ± 8.9	1349 ± 1102	21.81 ± 25.89
metaSPAdes	Individual assembly	MetaBAT	metaSPAdes + Individual assembly + MetaBAT	> 2.5	284	59.87 ± 6.27	28.66 ± 38.31	81.87 ± 185.01	43.98 ± 47.19	4.52 ± 8.62	482 ± 1013	42.41 ± 86.46	81	28.5211	41.3 ± 5.27	85.58 ± 16.29	268.59 ± 264.77	87.74 ± 20.32	13.55 ± 12.01	1441 ± 1509	48.83 ± 120.19
MEGAHIT	MASH distance-based assembly	MetaBAT	MEGAHIT + MASH distance-based assembly + MetaBAT	> 2.5	279	56.29 ± 5.43	35.03 ± 36.6	21.94 ± 39.02	40.23 ± 46.09	2.64 ± 3.17	303 ± 408	32.26 ± 53.3	91	32.6165	32.37 ± 6.45	83.88 ± 12.34	60.17 ± 47.82	79.09 ± 31.68	6.01 ± 3.37	606 ± 504	27.08 ± 30.46
metaSPAdes	MASH distance-based assembly	MetaBAT	metaSPAdes + MASH distance-based assembly + MetaBAT	> 2.5	278	62.1 ± 5.87	40.34 ± 37.13	17.29 ± 28.26	42.54 ± 46.08	2.47 ± 2.65	252 ± 322	51.9 ± 97.97	111	39.9281	44.75 ± 3.96	81.76 ± 15.02	40.58 ± 32.48	77.51 ± 33.9	4.79 ± 2.73	409 ± 386	60.42 ± 118.05
MEGAHIT	Time-discrete assembly	MetaBAT	MEGAHIT + Time-discrete assembly + MetaBAT	> 2.5	318	56.29 ± 5.43	26.3 ± 36.89	67.42 ± 145.73	42.25 ± 46.81	4.29 ± 7.63	480 ± 917	31.8 ± 51.37	85	26.7296	42.31 ± 6.34	84.31 ± 13.68	236.34 ± 197.6	92.06 ± 13.12	13.41 ± 10.00	1463 ± 1281	21.65 ± 26.25
metaSPAdes	Time-discrete assembly	MetaBAT	metaSPAdes + Time-discrete assembly + MetaBAT	> 2.5	418	62.55 ± 6.71	26.79 ± 37.72	78.43 ± 175.99	41.37 ± 46.92	4.54 ± 8.95	445 ± 922	44.77 ± 76.19	113	27.0335	42.2 ± 4.51	85.83 ± 14.58	272.39 ± 248.63	92.12 ± 13.19	14.47 ± 12.62	1415 ± 1345	49.07 ± 109.65

## Sheet: TableS10
Table S10. PERMANOVA results based on MASH dissimilarities in membership (i.e., fraction shared k-mers between samples) of unrefined bins with completeness > 50% that were constructed using contigs >1kbp or >2.5kbp in relation to assembly/binning approach and contig size.
Column1	df	SS	MS	F.Model	R2	p-value
Assembly/binning approach	31	0.59	0.02	46.24	0.96	0.001
Contig size	1	0.01	0.01	36.16	0.02	0.001
Residuals	31	0.01	0		0.02
Total	63	0.62			1

[truncated: 6 more sheets: TableS11, TableS12, TableS13, TableS14, TableS15, TableS16]
